# Supplementary material for: Hematologic Abnormalities and Diseases Associated with Moderate-to-Marked Basophilia in a Large Cohort of Dogs
Source: Vet Sci. 2023 Dec 12;10(12):700. doi: 10.3390/vetsci10120700 (PMC10748300; doi:10.3390/vetsci10120700)
Supplement: Supplementary file 1 [file vetsci-10-00700-s001.zip]

Archive with 1 entries (1 files):
- vetsci-2713951-supplementary.pdf
